# Supplementary material for: Novel Insights into the Nobilamide Family from a Deep-Sea Bacillus: Chemical Diversity, Biosynthesis and Antimicrobial Activity Towards Multidrug-Resistant Bacteria
Source: Mar Drugs. 2025 Jan 14;23(1):41. doi: 10.3390/md23010041 (PMC11766569; doi:10.3390/md23010041)
Supplement: Supplementary file 1 [file marinedrugs-23-00041-s001.zip]

Archive with 1 entries (1 files):
- marinedrugs-3414023-supplementary.pdf
